# Supplementary material for: The Modular Architecture of Metallothioneins Facilitates Domain Rearrangements and Contributes to Their Evolvability in Metal-Accumulating Mollusks
Source: Int J Mol Sci. 2022 Dec 13;23(24):15824. doi: 10.3390/ijms232415824 (PMC9781358; doi:10.3390/ijms232415824)
Supplement: Supplementary file 1 [file ijms-23-15824-s001.zip]

Archive with 1 entries (1 files):
- suplementary-material.pdf
